# Supplementary material for: Characterization and Risk Assessment of PM2.5-Bound Polycyclic Aromatic Hydrocarbons and Their Derivatives Emitted from a Typical Pesticide Factory in China
Source: Toxics. 2023 Jul 23;11(7):637. doi: 10.3390/toxics11070637 (PMC10385953; doi:10.3390/toxics11070637)
Supplement: Supplementary file 1 [file toxics-11-00637-s001.zip]

Archive with 1 entries (1 files):
- toxics-2495147-supplementary.pdf
